# Supplementary material for: Posttraumatic Stress Disorder Symptom Network Analysis in U.S. Military Veterans: Examining the Impact of Combat Exposure
Source: Front Psychiatry. 2018 Nov 20;9:608. doi: 10.3389/fpsyt.2018.00608 (PMC6259007; doi:10.3389/fpsyt.2018.00608)
Supplement: Supplementary file 1 [file Data_Sheet_1.ZIP]

Archive with 17 entries (16 files):
- Supplementary/boot2a.Rdata
- Supplementary/boot2b.1.Rdata
- Supplementary/boot2c.Rdata
- Supplementary/boot2d.Rdata
- Supplementary/Correlation matrices/
- Supplementary/Correlation matrices/Clin_network.csv
- Supplementary/Correlation matrices/Clin_network_ces.csv
- Supplementary/Correlation matrices/High_network.csv
- Supplementary/Correlation matrices/Low_network.csv
- Supplementary/Correlation matrices/Sub_network.csv
- Supplementary/longLabels.txt
- Supplementary/NCT_1.Rdata
- Supplementary/NCT_2.Rdata
- Supplementary/nodeNames.txt
- Supplementary/Phillips_Frontiers_demographics.R
- Supplementary/Phillips_Frontiers_syntax.R
- Supplementary/Supp_Figures.zip
