# Supplementary material for: Posttraumatic Stress Disorder Symptom Network Analysis in U.S. Military Veterans: Examining the Impact of Combat Exposure
Source: Front Psychiatry. 2018 Nov 20;9:608. doi: 10.3389/fpsyt.2018.00608 (PMC6259007; doi:10.3389/fpsyt.2018.00608)
Supplement: Supplementary file 1 [file Data_Sheet_1.ZIP › Supplementary/Correlation matrices/Clin_network.csv]

	dts_1_2	dts_2_2	dts_3_2	dts_4_2	dts_17_2	dts_5_2	dts_6_2	dts_7_2	dts_8_2	dts_9_2	dts_10_2	dts_13_2	dts_11_2	dts_15_2	dts_16_2	dts_14_2	dts_12_2
dts_1_2	0	0.251176264471606	0.314821152621146	0.105032764974596	0.180464274000494	0.103132669550407	0	0.137526838566077	0	0.0116210944865419	0.023160965157288	0.0650122183097566	0	0	0	0	0
dts_2_2	0.251176264471606	0	0.396663663425023	0	0.0193658410965587	0.0342172935588978	0	0	0	0	0	0	0	0.16203672975323	0	0	0.1535207333606
dts_3_2	0.314821152621146	0.396663663425023	0	0	0.0430761738784387	0.014090952937982	0	-0.0455003192584324	0.0121194216684841	0	0	0	0.00638352256949721	0	0	0.0541199668597214	0
dts_4_2	0.105032764974596	0	0	0	0.0889980650865909	0.185597819346049	0.181297542065748	0.0711426636242772	0.00752597870718206	0.0224060935496031	0	0.13461064936393	-0.0195233660620136	0	0	0	0
dts_17_2	0.180464274000494	0.0193658410965587	0.0430761738784387	0.0889980650865909	0	0.017630996629119	0.0731523671812764	0	0	0	0.00239405665987497	0.0440687534917282	0.33320626497896	0.167743648872188	0.0406006294625951	0	0.126887322808131
dts_5_2	0.103132669550407	0.0342172935588978	0.014090952937982	0.185597819346049	0.017630996629119	0	0.478785488007495	0.0554829395192137	0	0	0	0	0.104359812858799	0	0	0	0
dts_6_2	0	0	0	0.181297542065748	0.0731523671812764	0.478785488007495	0	0.0125280056044456	0.0885911052663757	0	0	0	0	0.0281864402139613	0	0.0804203194754217	0.0424059869027167
dts_7_2	0.137526838566077	0	-0.0455003192584324	0.0711426636242772	0	0.0554829395192137	0.0125280056044456	0	0.00612874042968708	0	0.162462222584842	0	0	0	0	0	0
dts_8_2	0	0	0.0121194216684841	0.00752597870718206	0	0	0.0885911052663757	0.00612874042968708	0	0.345976581545269	0	0.192331541522422	0	0.203815356051176	0	0.186305472293656	0
dts_9_2	0.0116210944865419	0	0	0.0224060935496031	0	0	0	0	0.345976581545269	0	0.40673902885313	0.00294489905060344	0.0744770038940413	0	0.123057065836119	0.0304022083856783	0.0283273153776046
dts_10_2	0.023160965157288	0	0	0	0.00239405665987497	0	0	0.162462222584842	0	0.40673902885313	0	0.115243743875367	0.004674602212974	0.0339427917281156	0	0.0969385111137274	0.0776720011787563
dts_13_2	0.0650122183097566	0	0	0.13461064936393	0.0440687534917282	0	0	0	0.192331541522422	0.00294489905060344	0.115243743875367	0	0.16750852102812	0	0.0174314364319052	0.0937853938171608	0.0299799643246965
dts_11_2	0	0	0.00638352256949721	-0.0195233660620136	0.33320626497896	0.104359812858799	0	0	0	0.0744770038940413	0.004674602212974	0.16750852102812	0	0	0	0.0122453172047942	0
dts_15_2	0	0.16203672975323	0	0	0.167743648872188	0	0.0281864402139613	0	0.203815356051176	0	0.0339427917281156	0	0	0	0.401838971786394	0.23779867197581	0.00911577147592013
dts_16_2	0	0	0	0	0.0406006294625951	0	0	0	0	0.123057065836119	0	0.0174314364319052	0	0.401838971786394	0	0.0476814570004116	0.172397329000667
dts_14_2	0	0	0.0541199668597214	0	0	0	0.0804203194754217	0	0.186305472293656	0.0304022083856783	0.0969385111137274	0.0937853938171608	0.0122453172047942	0.23779867197581	0.0476814570004116	0	0.0750600775607379
dts_12_2	0	0.1535207333606	0	0	0.126887322808131	0	0.0424059869027167	0	0	0.0283273153776046	0.0776720011787563	0.0299799643246965	0	0.00911577147592013	0.172397329000667	0.0750600775607379	0
