# Supplementary material for: Posttraumatic Stress Disorder Symptom Network Analysis in U.S. Military Veterans: Examining the Impact of Combat Exposure
Source: Front Psychiatry. 2018 Nov 20;9:608. doi: 10.3389/fpsyt.2018.00608 (PMC6259007; doi:10.3389/fpsyt.2018.00608)
Supplement: Supplementary file 1 [file Data_Sheet_1.ZIP › Supplementary/Correlation matrices/Clin_network_ces.csv]

	dts_1_2	dts_2_2	dts_3_2	dts_4_2	dts_17_2	dts_5_2	dts_6_2	dts_7_2	dts_8_2	dts_9_2	dts_10_2	dts_13_2	dts_11_2	dts_15_2	dts_16_2	dts_14_2	dts_12_2
dts_1_2	0	0.242759688782798	0.368112351207689	0.114345830052824	0.172864535811668	0.0857356390984968	0	0.13385667616237	0	0	0.0123326295798192	0.0302873251098111	0	0	0	0	0
dts_2_2	0.242759688782798	0	0.343996012451473	-0.04970133332824	0.041128149718263	0.0455424630855718	0.0431046626394748	0	0	0	0	0	0	0.158298022546985	0	0	0.199684330385544
dts_3_2	0.368112351207689	0.343996012451473	0	0	0	0	0	0	0.010793696417595	0	0	0.00695884813538599	0	0	0	0.110184562895861	0
dts_4_2	0.114345830052824	-0.04970133332824	0	0	0.051833058974436	0.146291573215948	0.241153001383946	0.0755463846876035	0	0.0590996947883336	0	0.188742979108131	0	0	0	0.00153859470693367	0
dts_17_2	0.172864535811668	0.041128149718263	0	0.051833058974436	0	0	0.0565597692184234	0	0	0	0	0.0955717213622935	0.315658416964125	0.0952301633541435	0.101426761272657	0	0.132414180060826
dts_5_2	0.0857356390984968	0.0455424630855718	0	0.146291573215948	0	0	0.437017092346243	0.0960487104950479	0	0	0	0	0.141138533596161	0	0	0	0
dts_6_2	0	0.0431046626394748	0	0.241153001383946	0.0565597692184234	0.437017092346243	0	0	0.0851207330021245	0	0	0	0	0	0	0.0613418086610439	0.0169195625107181
dts_7_2	0.13385667616237	0	0	0.0755463846876035	0	0.0960487104950479	0	0	0.0238044692228777	0.0387657108792227	0.074457982170682	0	0	0.0239442112381011	0	0	0
dts_8_2	0	0	0.010793696417595	0	0	0	0.0851207330021245	0.0238044692228777	0	0.310429580846863	0	0.218496240833577	0	0.183481631910914	0	0.177357140695522	0
dts_9_2	0	0	0	0.0590996947883336	0	0	0	0.0387657108792227	0.310429580846863	0	0.465794708405342	0	0.0245882107043192	0.0527550688136253	0.108927492187443	0	0
dts_10_2	0.0123326295798192	0	0	0	0	0	0	0.074457982170682	0	0.465794708405342	0	0.127122083499111	0.0994259038984772	0.0395645398368304	0	0.068140914576181	0.0511148934241163
dts_13_2	0.0302873251098111	0	0.00695884813538599	0.188742979108131	0.0955717213622935	0	0	0	0.218496240833577	0	0.127122083499111	0	0.0655968306465161	0	0.0175298144466231	0.0673986028051467	0.0587220126266204
dts_11_2	0	0	0	0	0.315658416964125	0.141138533596161	0	0	0	0.0245882107043192	0.0994259038984772	0.0655968306465161	0	0	0	0.0719349378236593	0
dts_15_2	0	0.158298022546985	0	0	0.0952301633541435	0	0	0.0239442112381011	0.183481631910914	0.0527550688136253	0.0395645398368304	0	0	0	0.356620560841443	0.299785645279869	0.0618142917349563
dts_16_2	0	0	0	0	0.101426761272657	0	0	0	0	0.108927492187443	0	0.0175298144466231	0	0.356620560841443	0	0.0555369954441564	0.190911937361522
dts_14_2	0	0	0.110184562895861	0.00153859470693367	0	0	0.0613418086610439	0	0.177357140695522	0	0.068140914576181	0.0673986028051467	0.0719349378236593	0.299785645279869	0.0555369954441564	0	0.0102994354576288
dts_12_2	0	0.199684330385544	0	0	0.132414180060826	0	0.0169195625107181	0	0	0	0.0511148934241163	0.0587220126266204	0	0.0618142917349563	0.190911937361522	0.0102994354576288	0
