# Supplementary material for: Posttraumatic Stress Disorder Symptom Network Analysis in U.S. Military Veterans: Examining the Impact of Combat Exposure
Source: Front Psychiatry. 2018 Nov 20;9:608. doi: 10.3389/fpsyt.2018.00608 (PMC6259007; doi:10.3389/fpsyt.2018.00608)
Supplement: Supplementary file 1 [file Data_Sheet_1.ZIP › Supplementary/Correlation matrices/High_network.csv]

	dts_1_2	dts_2_2	dts_3_2	dts_4_2	dts_17_2	dts_5_2	dts_6_2	dts_7_2	dts_8_2	dts_9_2	dts_10_2	dts_13_2	dts_11_2	dts_15_2	dts_16_2	dts_14_2	dts_12_2
dts_1_2	0	0.385643014029696	0.0471616900412759	0.236215784891644	0.00863303617159523	0.104618727672376	0	0.027020894552354	0.0578999415719684	0	0	0.164373881573573	0.0763162933049087	0.0283837771848083	0.0167412617745888	0	0.0269008958325123
dts_2_2	0.385643014029696	0	0.255452842775948	0	0.149912915811871	0.0244570069860626	0	0.00981259376109079	0	0	0	0	0	0.00223630450537675	0.0161307128259339	0	0
dts_3_2	0.0471616900412759	0.255452842775948	0	0.213507734136534	0.105225748717256	0	0.0273999519999411	-0.000539450127161135	0	0.00206766006542788	0	0.025479346634194	0.0476450505247547	0.00170231678733852	0	0	0
dts_4_2	0.236215784891644	0	0.213507734136534	0	0.0401609306169104	0.13859791780903	0.135750033742377	0.0447171600686931	0.0514442100585464	0	0	0	0	0.0360147568653763	0	0	0.0729978674668353
dts_17_2	0.00863303617159523	0.149912915811871	0.105225748717256	0.0401609306169104	0	0	0.129844095117853	0	0.0471399625339303	0	0.0643700125159056	0.0542350961018897	0.0807240442582335	0.161713557686601	0.0658283102358713	0	0.0897535301624526
dts_5_2	0.104618727672376	0.0244570069860626	0	0.13859791780903	0	0	0.529221092216014	0	0	0	0.0118238834650963	0.0143705598853535	0	0.0820294889325174	0	0	0
dts_6_2	0	0	0.0273999519999411	0.135750033742377	0.129844095117853	0.529221092216014	0	0.0986022128728097	0	0.0701672790376947	0.0293003253181525	0.00947964470802552	0	0.007477578265152	0.0805844381024757	0	0
dts_7_2	0.027020894552354	0.00981259376109079	-0.000539450127161135	0.0447171600686931	0	0	0.0986022128728097	0	0.12495393498445	0.0134179650703052	0.061542304505629	0	0	0	0	0	0.0205245154898286
dts_8_2	0.0578999415719684	0	0	0.0514442100585464	0.0471399625339303	0	0	0.12495393498445	0	0.36110478445501	0.114928842006833	0.0543420763409284	0.118898089217524	0	0	0.192766346925966	0.0423684080736475
dts_9_2	0	0	0.00206766006542788	0	0	0	0.0701672790376947	0.0134179650703052	0.36110478445501	0	0.334747200427596	0	0.115510173167725	0.0115885971616788	0	0.098537655437584	0.0181110510896214
dts_10_2	0	0	0	0	0.0643700125159056	0.0118238834650963	0.0293003253181525	0.061542304505629	0.114928842006833	0.334747200427596	0	0.11129165281295	0.126727287394501	0	0	0.0684632713574881	0.0545305562438738
dts_13_2	0.164373881573573	0	0.025479346634194	0	0.0542350961018897	0.0143705598853535	0.00947964470802552	0	0.0543420763409284	0	0.11129165281295	0	0	0.0593033202478342	0	0.134068945584403	0.0247064567315989
dts_11_2	0.0763162933049087	0	0.0476450505247547	0	0.0807240442582335	0	0	0	0.118898089217524	0.115510173167725	0.126727287394501	0	0	0	0.0514385725621451	0.0787838773766259	0
dts_15_2	0.0283837771848083	0.00223630450537675	0.00170231678733852	0.0360147568653763	0.161713557686601	0.0820294889325174	0.007477578265152	0	0	0.0115885971616788	0	0.0593033202478342	0	0	0.5541881685656	0.159181380323737	0.0581851946184793
dts_16_2	0.0167412617745888	0.0161307128259339	0	0	0.0658283102358713	0	0.0805844381024757	0	0	0	0	0	0.0514385725621451	0.5541881685656	0	0.071705102043599	0.0874524867010468
dts_14_2	0	0	0	0	0	0	0	0	0.192766346925966	0.098537655437584	0.0684632713574881	0.134068945584403	0.0787838773766259	0.159181380323737	0.071705102043599	0	0.164388631985352
dts_12_2	0.0269008958325123	0	0	0.0729978674668353	0.0897535301624526	0	0	0.0205245154898286	0.0423684080736475	0.0181110510896214	0.0545305562438738	0.0247064567315989	0	0.0581851946184793	0.0874524867010468	0.164388631985352	0
