# Supplementary material for: Posttraumatic Stress Disorder Symptom Network Analysis in U.S. Military Veterans: Examining the Impact of Combat Exposure
Source: Front Psychiatry. 2018 Nov 20;9:608. doi: 10.3389/fpsyt.2018.00608 (PMC6259007; doi:10.3389/fpsyt.2018.00608)
Supplement: Supplementary file 1 [file Data_Sheet_1.ZIP › Supplementary/Correlation matrices/Low_network.csv]

	dts_1_2	dts_2_2	dts_3_2	dts_4_2	dts_17_2	dts_5_2	dts_6_2	dts_7_2	dts_8_2	dts_9_2	dts_10_2	dts_13_2	dts_11_2	dts_15_2	dts_16_2	dts_14_2	dts_12_2
dts_1_2	0	0.255451854343198	0.223895453412876	0.14124914285734	0.059995523591071	0.133275234715414	0	0	0.0305388001262515	0.0108832433780932	0	0	0	0	0.0530694657189027	0	0
dts_2_2	0.255451854343198	0	0.351153207360691	0	0.102346116870583	0	0.052961441487914	0	0	0	0	0.00309192796567783	0	0.0568038536802797	0.00319130918313731	0	0.13318942163201
dts_3_2	0.223895453412876	0.351153207360691	0	0.110671966854461	0.162050755513151	0.0129821707723056	0.0207538381969178	0.0326567144510601	0	0	0.0111082783523832	0	0	0.0116815781347876	0	0.047309170419862	0
dts_4_2	0.14124914285734	0	0.110671966854461	0	0.0974337038787739	0.215867193306186	0.0913011492476314	0	0	0	0	0.118893107122254	0.0460515072588369	0	0	0	0
dts_17_2	0.059995523591071	0.102346116870583	0.162050755513151	0.0974337038787739	0	0	0.126054741765415	0	0.0547025842438096	-0.019640757542899	0.0773679657012784	0.00161508098288986	0.0172077378878815	0	0.224870633346075	0.0776969001505908	0.0539138719248654
dts_5_2	0.133275234715414	0	0.0129821707723056	0.215867193306186	0	0	0.486977035365215	0	0	0.0503890977158719	0	0	0.0285159891271797	0	0	0	0.0371255160412186
dts_6_2	0	0.052961441487914	0.0207538381969178	0.0913011492476314	0.126054741765415	0.486977035365215	0	0.215262912008973	0.142377528859699	0	0	0	0	0	0	0	0.0430043357829721
dts_7_2	0	0	0.0326567144510601	0	0	0	0.215262912008973	0	0.0670980976170872	0	0	0	0.0574411929457846	0	0.00583366995735906	0.0720599926665499	0
dts_8_2	0.0305388001262515	0	0	0	0.0547025842438096	0	0.142377528859699	0.0670980976170872	0	0.337740530603351	0.116316000682034	0.092528226974941	0.084674001882723	0.00993007236041994	0.00592609896571168	0.1484028092137	0
dts_9_2	0.0108832433780932	0	0	0	-0.019640757542899	0.0503890977158719	0	0	0.337740530603351	0	0.355894290615873	0.0438324731636959	0.0683450060241239	0.164997862077476	0.00580199624510849	0	0.0644514805849565
dts_10_2	0	0	0.0111082783523832	0	0.0773679657012784	0	0	0	0.116316000682034	0.355894290615873	0	0.0171215097254974	0.281144364390179	0	0	0.000657764017105421	0.0424222728145466
dts_13_2	0	0.00309192796567783	0	0.118893107122254	0.00161508098288986	0	0	0	0.092528226974941	0.0438324731636959	0.0171215097254974	0	0.0542751759595102	0.158089411328637	0.064858656089223	0.0703971128295583	0.197252817499958
dts_11_2	0	0	0	0.0460515072588369	0.0172077378878815	0.0285159891271797	0	0.0574411929457846	0.084674001882723	0.0683450060241239	0.281144364390179	0.0542751759595102	0	0.0428769260513864	0	0.108278656523338	0
dts_15_2	0	0.0568038536802797	0.0116815781347876	0	0	0	0	0	0.00993007236041994	0.164997862077476	0	0.158089411328637	0.0428769260513864	0	0.458993677843272	0.221638443820866	0.0678025108907134
dts_16_2	0.0530694657189027	0.00319130918313731	0	0	0.224870633346075	0	0	0.00583366995735906	0.00592609896571168	0.00580199624510849	0	0.064858656089223	0	0.458993677843272	0	0.0361110995443182	0.0567216384754811
dts_14_2	0	0	0.047309170419862	0	0.0776969001505908	0	0	0.0720599926665499	0.1484028092137	0	0.000657764017105421	0.0703971128295583	0.108278656523338	0.221638443820866	0.0361110995443182	0	0.121255397612248
dts_12_2	0	0.13318942163201	0	0	0.0539138719248654	0.0371255160412186	0.0430043357829721	0	0	0.0644514805849565	0.0424222728145466	0.197252817499958	0	0.0678025108907134	0.0567216384754811	0.121255397612248	0
