# Supplementary material for: Posttraumatic Stress Disorder Symptom Network Analysis in U.S. Military Veterans: Examining the Impact of Combat Exposure
Source: Front Psychiatry. 2018 Nov 20;9:608. doi: 10.3389/fpsyt.2018.00608 (PMC6259007; doi:10.3389/fpsyt.2018.00608)
Supplement: Supplementary file 1 [file Data_Sheet_1.ZIP › Supplementary/Correlation matrices/Sub_network.csv]

	dts_1_2	dts_2_2	dts_3_2	dts_4_2	dts_17_2	dts_5_2	dts_6_2	dts_7_2	dts_8_2	dts_9_2	dts_10_2	dts_13_2	dts_11_2	dts_15_2	dts_16_2	dts_14_2	dts_12_2
dts_1_2	0	0.20711303661109	0.261438387556854	0.206380581831778	0.175234125126332	0.0476711617002063	0.0257191733840196	0	0	0	0.0227940291748086	0	0.163506680342725	0.0290027699717789	0	0	0.105029470418362
dts_2_2	0.20711303661109	0	0.226333748557786	0.0903351207451045	0.0195180201800655	0	0.0307521216346741	0	0	0	0	0	0	0	0.103338435201742	0	0.141899297732776
dts_3_2	0.261438387556854	0.226333748557786	0	0	0.258696078620338	0.11863470547196	0	0.0673986438198381	0	0	0	0	0	0	0.0143079681672833	0	0.0757243905693838
dts_4_2	0.206380581831778	0.0903351207451045	0	0	0	0.0436299358399559	0.0994754550368276	0	0	0.00040988547891812	0	0	0	0.0394289668442794	0.0462268794480394	0.055680923335314	0
dts_17_2	0.175234125126332	0.0195180201800655	0.258696078620338	0	0	0.0855728688628533	0.107386535982694	0	0.0469783196326921	0	0.0150087513265696	0.0360362109025473	0	0	0.160898412110529	0	0
dts_5_2	0.0476711617002063	0	0.11863470547196	0.0436299358399559	0.0855728688628533	0	0.33057756825343	0.063546916542249	0	0	0.188532738331806	0.0571633197722824	0	0	0	0.016158187408551	0
dts_6_2	0.0257191733840196	0.0307521216346741	0	0.0994754550368276	0.107386535982694	0.33057756825343	0	0.0249211678058545	0.146284413551526	0	0	0	-0.0377520307731277	0.0082679951234112	0	0.131994746593594	0.0687732827934179
dts_7_2	0	0	0.0673986438198381	0	0	0.063546916542249	0.0249211678058545	0	0	0	0	-0.112590889853569	0.107404643	0	0	0.186281432125739	0.0936214146243019
dts_8_2	0	0	0	0	0.0469783196326921	0	0.146284413551526	0	0	0.413917119109391	0.0628760926432916	0	0	0	0	0.107976311846638	0.0799552473497705
dts_9_2	0	0	0	0.00040988547891812	0	0	0	0	0.413917119109391	0	0.363334186097794	0.0064345099177105	0.0928190642248206	0.141209827303523	0	0	0
dts_10_2	0.0227940291748086	0	0	0	0.0150087513265696	0.188532738331806	0	0	0.0628760926432916	0.363334186097794	0	0	0.171567609731661	0.130779822801342	0	0.106545200367227	0
dts_13_2	0	0	0	0	0.0360362109025473	0.0571633197722824	0	-0.112590889853569	0	0.0064345099177105	0	0	0	0.134111478443352	0	0.104115514859812	0.301318215141855
dts_11_2	0.163506680342725	0	0	0	0	0	-0.0377520307731277	0.107404643	0	0.0928190642248206	0.171567609731661	0	0	0.0150301555654137	0	0.0892069107181936	-0.0373229869960799
dts_15_2	0.0290027699717789	0	0	0.0394289668442794	0	0	0.0082679951234112	0	0	0.141209827303523	0.130779822801342	0.134111478443352	0.0150301555654137	0	0.406762131525082	0.243038192585585	0.0834692711910766
dts_16_2	0	0.103338435201742	0.0143079681672833	0.0462268794480394	0.160898412110529	0	0	0	0	0	0	0	0	0.406762131525082	0	0.00211664040453452	0.0207853804629508
dts_14_2	0	0	0	0.055680923335314	0	0.016158187408551	0.131994746593594	0.186281432125739	0.107976311846638	0	0.106545200367227	0.104115514859812	0.0892069107181936	0.243038192585585	0.00211664040453452	0	0.00140361109237887
dts_12_2	0.105029470418362	0.141899297732776	0.0757243905693838	0	0	0	0.0687732827934179	0.0936214146243019	0.0799552473497705	0	0	0.301318215141855	-0.0373229869960799	0.0834692711910766	0.0207853804629508	0.00140361109237887	0
