# Supplementary material for: Posttraumatic Stress Disorder Symptom Network Analysis in U.S. Military Veterans: Examining the Impact of Combat Exposure
Source: Front Psychiatry. 2018 Nov 20;9:608. doi: 10.3389/fpsyt.2018.00608 (PMC6259007; doi:10.3389/fpsyt.2018.00608)
Supplement: Supplementary file 1 [file Data_Sheet_1.ZIP › Supplementary/longLabels.txt]

(B1) Intrusive thoughts
(B2) Nightmares
(B3) Flashbacks
(B4) Emotional cue reactivity
(B5) Physiological cue reactivity
(C1) Avoidance of thoughts
(C2) Avoidance of reminders
(D1) Trauma-related amnesia
(D5) Loss of interest
(D6) Detachment
(D7) Restricted affect
(E1) Irritability/anger
(E2) Foreshortened future
(E3) Hypervigilance
(E4) Exaggerated startle response
(E5) Difficulty concentrating
(E6) Sleep disturbance
