# Supplementary material for: Posttraumatic Stress Disorder Symptom Network Analysis in U.S. Military Veterans: Examining the Impact of Combat Exposure
Source: Front Psychiatry. 2018 Nov 20;9:608. doi: 10.3389/fpsyt.2018.00608 (PMC6259007; doi:10.3389/fpsyt.2018.00608)
Supplement: Supplementary file 1 [file Data_Sheet_1.ZIP › Supplementary/nodeNames.txt]

Intrusive thoughts
Nightmares
Flashbacks
Emotional cue reactivity
Physiological cue reactivity
Avoidance of thoughts
Avoidance of reminders
Trauma-related amnesia
Loss of interest
Detachment
Restricted affect
Irritability/anger
Foreshortened future
Hypervigilance
Exaggerated startle response
Difficulty concentrating
Sleep disturbance 
